# Supplementary material for: New Fossil Tingidae (Hemiptera: Heteroptera) from the Mid-Cretaceous of Myanmar, with Remarks on the Phylogenetic Relationships within the Family
Source: Insects. 2021 Sep 30;12(10):887. doi: 10.3390/insects12100887 (PMC8540450; doi:10.3390/insects12100887)
Supplement: Supplementary file 1 [file insects-12-00887-s001.zip]

Archive with 3 entries (3 files):
- Figure S1, the strict consensus tree of the most parsimonious tree calculated using TNT.tif
- File S1, Character matrix for extant and fossil Tingidae.nex
- Table S1, data matrix.pdf
