# Supplementary material for: New Fossil Tingidae (Hemiptera: Heteroptera) from the Mid-Cretaceous of Myanmar, with Remarks on the Phylogenetic Relationships within the Family
Source: Insects. 2021 Sep 30;12(10):887. doi: 10.3390/insects12100887 (PMC8540450; doi:10.3390/insects12100887)
Supplement: Supplementary file 1 [file insects-12-00887-s001.zip › File S1, Character matrix for extant and fossil Tingidae.nex]

#NEXUS

[ File saved by NDE version 0.5.0, Tue Aug 24 15:48:12 2021 ]

BEGIN TAXA;
	DIMENSIONS NTAX=26;
	TAXLABELS
		'Xylastodoris Luteolus'
		'Onymocoris izzardi'
		'Myiomma kukai'
		'Anommatocoris bolivianus'
		'Agramma laetum'
		'Corythucha fuscigera'
		'Tingis cardui'
		'Zetekella zeteki'
		'Phatnoma laciniata'
		'Australocader kerzhneri'
		'Cantacader quadricornis'
		'Carldrakeana tindalei'
		'Ceratocader armatus'
		'Cyperobia carectorum'
		'Pseudophatnoma denticollis'
		'Stenocader tingidoides'
		'Teratocader magnificus'
		'Latidorsum lirbifarium'
		'Gyaclavator kohlsi'
		'Cucullitingis biacantha'
		'Burmacader multivenosus'
		'Paraphatnomacader huarongcheni'
		'Tingiphatnoma bispinosa'
		'Spinitingis ellenbergeri'
		'Sinaldocader rasnitsyni'
		'Burmavianaida anomalocapitata'
		;
ENDBLOCK;

BEGIN CHARACTERS;
	DIMENSIONS NCHAR=50;
	FORMAT DATATYPE=STANDARD MISSING=? GAP=- SYMBOLS="0123";
	CHARLABELS
		[1] '0'
		[2] 'Character 2'
		[3] 'Character 3'
		[4] 'Character 4'
		[5] 'Character 5'
		[6] 'Character 6'
		[7] 'Character 7'
		[8] 'Character 8'
		[9] 'Character 9'
		[10] 'Character 10'
		[11] 'Character 11'
		[12] 'Character 12'
		[13] 'Character 13'
		[14] 'Character 14'
		[15] 'Character 15'
		[16] 'Character 16'
		[17] 'Character 17'
		[18] 'Character 18'
		[19] 'Character 19'
		[20] 'Character 20'
		[21] 'Character 21'
		[22] 'Character 22'
		[23] 'Character 23'
		[24] 'Character 24'
		[25] 'Character 25'
		[26] 'Character 26'
		[27] 'Character 27'
		[28] 'Character 28'
		[29] 'Character 29'
		[30] 'Character 30'
		[31] 'Character 31'
		[32] 'Character 32'
		[33] 'Character 33'
		[34] 'Character 34'
		[35] 'Character 35'
		[36] 'Character 36'
		[37] 'Character 37'
		[38] 'Character 38'
		[39] 'Character 39'
		[40] 'Character 40'
		[41] 'Character 41'
		[42] 'Character 42'
		[43] 'Character 43'
		[44] 'Character 44'
		[45] 'Character 45'
		[46] 'Character 46'
		[47] 'Character 47'
		[48] 'Character 48'
		[49] 'Character 49'
		[50] 'Character 50'
		;
	STATELABELS
		1
			' '
			' ',
		2
			' '
			' ',
		3
			' '
			' ',
		4
			' '
			' '
			'2',
		5
			' '
			' ',
		6
			' '
			' ',
		7
			' '
			' ',
		8
			' '
			' '
			'2',
		9
			' '
			' ',
		10
			' '
			' ',
		11
			' '
			' ',
		12
			' '
			' ',
		13
			' '
			' ',
		14
			' '
			' ',
		15
			' '
			' ',
		16
			' '
			' '
			'2',
		17
			' '
			' ',
		18
			' '
			' ',
		19
			' '
			' ',
		20
			' '
			' ',
		21
			' '
			' '
			'2',
		22
			' '
			' '
			'2',
		23
			' '
			' ',
		24
			' '
			' ',
		25
			' '
			' '
			'2',
		26
			' '
			' '
			'2',
		27
			' '
			' ',
		28
			' '
			' ',
		29
			' '
			' ',
		30
			' '
			' '
			'2'
			'3',
		31
			' '
			' ',
		32
			' '
			' ',
		33
			' '
			' ',
		34
			' '
			' ',
		35
			' '
			' '
			'2'
			'3',
		36
			' '
			' ',
		37
			' '
			' ',
		38
			' '
			' ',
		39
			' '
			' ',
		40
			' '
			' '
			'2',
		41
			' '
			' ',
		42
			' '
			' ',
		43
			' '
			' ',
		44
			' '
			' ',
		45
			' '
			' '
			'2',
		46
			' '
			' ',
		47
			' '
			' ',
		48
			' '
			' ',
		49
			' '
			' ',
		50
			' '
			' ',
	;
	MATRIX
		'Xylastodoris Luteolus'             -012--0000 0100000--0 0210200000 01-0300000 000--0001-
		'Onymocoris izzardi'                -012--0000 0100000--0 0200200000 01-0300000 000--0001-
		'Myiomma kukai'                     1002000000 01-00-0--0 0200200003 00-0000010 0000-00011
		'Anommatocoris bolivianus'          0102001010 11000-0--0 0210201100 01?1210002 0100210?11
		'Agramma laetum'                    1100000110 1001000000 11-0000112 1-01000000 0101110110
		'Corythucha fuscigera'              1100000110 1001001000 11-0000112 1-01000000 0101110110
		'Tingis cardui'                     1100000110 1001000000 11-0000112 1-01000002 0101110110
		'Zetekella zeteki'                  1100000110 1001000000 11-0000112 1-01000002 0101110110
		'Phatnoma laciniata'                0100100110 1000000100 10-0000002 1-01000002 0001110110
		'Australocader kerzhneri'           0101000210 1010010001 20-0020001 1-11101001 1000011001
		'Cantacader quadricornis'           0100000210 1001000001 21-0020101 1-11101001 0000011001
		'Carldrakeana tindalei'             0100000210 1000000001 20-0110001 1-11101001 0010011001
		'Ceratocader armatus'               0101000210 1010021001 20-0020001 1-11101001 0000011001
		'Cyperobia carectorum'              0100000210 1000100001 20-0111001 1-11101001 0000011001
		'Pseudophatnoma denticollis'        0100000210 1001000101 21-0020001 1-11101101 0000011001
		'Stenocader tingidoides'            0100000210 1000100001 20-1110001 1-11101001 0000011001
		'Teratocader magnificus'            0100010211 1001000101 21-0020001 1-11101001 0000011001
		'Latidorsum lirbifarium'            01?1110210 1001101110 1--0000002 10????0002 -001-1----
		'Gyaclavator kohlsi'                110--0-1-0 100100001- 12-0120001 1------0-- --0-------
		'Cucullitingis biacantha'           01?1110200 1001111010 1--0000002 10????0002 -00?-1----
		'Burmacader multivenosus'           11?20-?000 1100100000 00-1000001 10????0001 -00?-1----
		'Paraphatnomacader huarongcheni'    01?00102?0 1000100010 10-000?102 10????000? --0???----
		'Tingiphatnoma bispinosa'           11?01001?0 1000111010 1?-000?102 10????000? --0?-?----
		'Spinitingis ellenbergeri'          01?01??1?0 1001?00??0 11-000?0?2 10????000? -???-?----
		'Sinaldocader rasnitsyni'           ?1?20-???0 ?000100000 12-0001001 0-????-0-- --0-------
		'Burmavianaida anomalocapitata'     11020-0??0 1100100100 00-010?101 10?????002 0?0?------
	;
ENDBLOCK;

BEGIN ASSUMPTIONS;
	OPTIONS DEFTYPE=UNORD POLYTCOUNT=MINSTEPS;
ENDBLOCK;

BEGIN NOTES;
	[Taxon comments]

	[Character comments]

	[Character state comments]
	TEXT CHARACTER=4 STATE=2 TEXT='2';
	TEXT CHARACTER=8 STATE=2 TEXT='2';
	TEXT CHARACTER=16 STATE=2 TEXT='2';
	TEXT CHARACTER=21 STATE=2 TEXT='2';
	TEXT CHARACTER=22 STATE=2 TEXT='2';
	TEXT CHARACTER=25 STATE=2 TEXT='2';
	TEXT CHARACTER=26 STATE=2 TEXT='2';
	TEXT CHARACTER=30 STATE=2 TEXT='2';
	TEXT CHARACTER=30 STATE=3 TEXT='3';
	TEXT CHARACTER=35 STATE=2 TEXT='2';
	TEXT CHARACTER=35 STATE=3 TEXT='3';
	TEXT CHARACTER=40 STATE=2 TEXT='2';
	TEXT CHARACTER=45 STATE=2 TEXT='2';

	[Attribute comments]

	[Taxon pictures]

	[Character pictures]

	[Character state pictures]

	[Attribute pictures]
ENDBLOCK;
